# Supplementary material for: Valorization of Lignin as an Immobilizing Agent for Bioinoculant Production using Azospirillum brasilense as a Model Bacteria
Source: Molecules. 2019 Dec 17;24(24):4613. doi: 10.3390/molecules24244613 (PMC6943589; doi:10.3390/molecules24244613)
Supplement: Supplementary file 1 [file molecules-24-04613-s001.zip]

Archive with 3 entries (3 files):
- Lignin in OAB+.mp4
- Lignin in LB.mp4
- Lignin in OAB-.mp4
